# Supplementary material for: Clinical Trends in Management of Locally Advanced ESCC: Real-World Evidence from a Large Single-Center Cohort Study
Source: Cancers (Basel). 2022 Oct 10;14(19):4953. doi: 10.3390/cancers14194953 (PMC9564200; doi:10.3390/cancers14194953)
Supplement: Supplementary file 1 [file cancers-14-04953-s001.zip]

Archive with 1 entries (1 files):
- cancers-1859609-supplementary.pdf
